# Supplementary material for: Paternal age impairs in vitro embryo and in vivo fetal development in murine
Source: Sci Rep. 2022 Jul 29;12:13031. doi: 10.1038/s41598-022-16469-9 (PMC9338298; doi:10.1038/s41598-022-16469-9)
Supplement: Supplementary file 1 — Supplementary Table S1. [file 41598_2022_16469_MOESM1_ESM.xlsx]

## Sheet: Planilha1
Paternal age impairs in vitro embryo and in vivo fetal development in murine
Larissa Araújo Stábile, Camilla Mota Mendes, Marcelo Demarchi Goissis, Raphaela Gabrielle Brito Sousa, Marcílio Nichi, José Antônio Visintin, Thais Rose dos Santos Hamilton, and Mayra Elena Ortiz D’ Ávila Assumpção
Supplementary Table S1. Correlation table, Pearson correlation coefficient (rho) between the variables of in vitro embryo development, fetal development and sperm evaluation of young and senile groups.
	Intact membrane with oxidative stress	Damaged membrane with oxidative stress	Intact membrane without oxidative stress	Damaged membrane without oxidative stress	High mitochondrial membrane potential	Low mitochondrial membrane potential	Medium mitochondrial membrane potential	Intact membrane and acrosome	Damaged membrane and intact acrosome	Intact membrane and damaged acrosome	Damaged membrane and damaged acrosome	VAP	VSL	VCL	ALH	BCF	STR	LIN	TM	PROG	RAPID	MEDIUM	SLOW	STATIC	Viable fetus	Implantation sites	Total structures	Fetal length	Fetal weight	Placental weight	Placental length	Placental area	Cleavage rate	Blastocyst rate	Embryo development rate
Intact membrane with oxidative stress	1	0.46429	-0.42857	-0.46429	0.89286*	-0.60714	0.17857	-0.03571	-0.67857	0.35714	0.03571	0.03571	0.07143	0.03571	-0.09009	-0.32143	0.32733	0.18019	0.10811	0.23424	0.28571	-0.39286	-0.28068	-0.10811	0.45047	-0.48651	0.12613	-0.17857	0.17857	-0.28571	-0.17857	-0.14286	0.67857	0.51887	0.51887
		0.2939	0.3374	0.2939	0.0068*	0.1482	0.7017	0.9394	0.0938	0.4316	0.9394	0.9394	0.879	0.9394	0.8477	0.4821	0.4736	0.699	0.8175	0.6132	0.5345	0.3833	0.542	0.8175	0.3104	0.2682	0.7876	0.7017	0.7017	0.5345	0.7017	0.7599	0.0938	0.2328	0.2328
Damaged membrane with oxidative stress		1	-0.32143	-0.60714	0.14286	-0.57143	0.53571	-0.35714	-0.28571	0.28571	0.35714	0.46429	0.35714	0.46429	-0.07207	-0.42857	-0.10911	-0.05406	0.01802	0.2883	0.35714	-0.42857	-0.3181	-0.01802	0.7748*	0.13098	0.52254	-0.07143	-0.10714	-0.53571	-0.5	-0.60714	0.35714	0.03706	0.03706
			0.4821	0.1482	0.7599	0.1802	0.2152	0.4316	0.5345	0.5345	0.4316	0.2939	0.4316	0.2939	0.878	0.3374	0.8159	0.9084	0.9694	0.5307	0.4316	0.3374	0.4869	0.9694	0.0408*	0.7795	0.2289	0.879	0.8192	0.2152	0.2532	0.1482	0.4316	0.9371	0.9371
Intact membrane without oxidative stress			1	-0.39286	-0.39286	0.78571	-0.89286	-0.10714	0.53571	0.35714	0.10714	-0.03571	-0.17857	-0.03571	-0.32434	0.25	-0.25459	-0.12613	-0.55858	-0.36037	-0.46429	-0.39286	-0.22454	0.55858	0.01802	-0.4678	-0.14415	0	0.21429	0.03571	-0.10714	0	-0.75	-0.44475	-0.44475
				0.3833	0.3833	0.0362	0.0068	0.8192	0.2152	0.4316	0.8192	0.9394	0.7017	0.9394	0.4779	0.5887	0.5817	0.7876	0.1925	0.4271	0.2939	0.3833	0.6283	0.1925	0.9694	0.2898	0.7578	1	0.6445	0.9394	0.8192	1	0.0522	0.3174	0.3174
Damaged membrane without oxidative stress				1	-0.28571	0.142868	0.28571	0.35714	0.07143	-0.82143	-0.35714	-0.42857	-0.25	-0.42857	0.19821	0.42857	-0.05455	-0.12613	0.25226	-0.16217	-0.14286	0.75	0.44909	-0.25226	-0.73877*	0.52394	-0.27028	0.17857	-0.21429	0.32143	0.42857	0.35714	-0.03571	0.03706	0.03706
					0.5345	0.7599	0.5345	0.4316	0.879	0.0234	0.4316	0.3374	0.5887	0.3374	0.6701	0.3374	0.9075	0.7876	0.5852	0.7283	0.7599	0.0522	0.3121	0.5852	0.0579*	0.2274	0.5577	0.7017	0.6445	0.4821	0.3374	0.4316	0.9394	0.9371	0.9371
High mitochondrial membrane potential					1	-0.8	0.18333	-0.55	-0.61667	0.58333	0.58333	0.6	0.65	0.55	-0.02611	-0.56667	0.56183	0.4706	0.52943	0.73952	0.73333	-0.45769	-0.58053	-0.51883	0.25211	-0.08626	0.09205	0.21667	0.46667	0.05	0.13333	0.15	0.88333*	0.74587*	0.77977*
						0.0096	0.6368	0.125	0.0769	0.0992	0.0992	0.0876	0.0581	0.125	0.9468	0.1116	0.1154	0.2011	0.1427	0.0228	0.0246	0.2154	0.1012	0.1524	0.5128	0.8254	0.8138	0.5755	0.2054	0.8984	0.7324	0.7001	0.0016*	0.021*	0.0132*
Low mitochondrial membrane potential						1	-0.63333	0.51667	0.61667	-0.55	-0.55	-0.73333	-0.75	-0.68333	-0.20889	0.71667	-0.51927	-0.53783	-0.63027	-0.82356	-0.85	0.20342	0.40724	0.61088	-0.2185	-0.27603	-0.159	-0.16667	-0.2	-0.08333	-0.16667	-0.1	-0.9*	-0.59331	-0.62721
							0.0671	0.1544	0.0769	0.125	0.125	0.0246	0.0199	0.0424	0.5896	0.0298	0.152	0.1353	0.0688	0.0064	0.0037	0.5996	0.2767	0.0805	0.5722	0.4722	0.6828	0.6682	0.6059	0.8312	0.6682	0.798	0.0009*	0.0922	0.0706
Medium mitochondrial membrane potential							1	-0.21667	-0.43333	0.01667	0.25	0.35	0.38333	0.35	0.32204	-0.43333	0.2724	0.27732	0.52943	0.43699	0.51667	0.28818	-0.03466	-0.51883	0.15127	0.58656	0.21758	-0.05	-0.28333	-0.21667	0.05	-0.13333	0.45	0.33903	0.22037
								0.5755	0.244	0.9661	0.5165	0.3558	0.3085	0.3558	0.398	0.244	0.4782	0.47	0.1427	0.2395	0.1544	0.4521	0.9295	0.1524	0.6977	0.0969	0.5739	0.8984	0.46	0.5755	0.8984	0.7324	0.2242	0.3721	0.5688
Intact membrane and acrosome								1	0.03333	-0.48333	-0.98333	-0.85	-0.86667	-0.9	0.0087	0.5	-0.25538	-0.2269	-0.60506	-0.81515	-0.8	0.35598	0.67584	0.55231	-0.41178	-0.43129	-0.47699	-0.48333	-0.6	0.11667	0.01667	0.11667	-0.63333*	-0.74587*	-0.76282*
									0.9322	0.1875	<.0001	0.0037	0.0025	0.0009	0.9823	0.1705	0.5072	0.5571	0.0843	0.0074	0.0096	0.3471	0.0457	0.1231	0.2708	0.2464	0.1942	0.1875	0.0876	0.765	0.9661	0.765	0.0671*	0.021*	0.0168*
Damaged membrane and intact acrosome									1	-0.35	-0.08333	-0.08333	-0.1	-0.06667	0.33075	0.21667	-0.45117	-0.47901	-0.15127	-0.2269	-0.28333	0.37293	0.46789	0.159	0.07563	0.27603	0.44352	0	0.06667	-0.08333	-0.45	-0.33333	-0.41667	-0.25427	-0.20342
										0.3558	0.8312	0.8312	0.798	0.8647	0.3846	0.5755	0.2229	0.192	0.6977	0.5571	0.46	0.3229	0.204	0.6828	0.8467	0.4722	0.2318	1	0.8647	0.8312	0.2242	0.3807	0.2646	0.5091	0.5996
Intact membrane and damaged acrosome										1	0.53333	0.7	0.61667	0.66667	0.12185	-0.76667	0.53629	0.58826	0.35295	0.63027	0.61667	-0.40684	-0.44189	-0.3682	0.31934	-0.24152	0.00837	-0.05	0.2	0.15	0.18333	0.23333	0.4	0.30513	0.30513
											0.1392	0.0358	0.0769	0.0499	0.7548	0.0159	0.1366	0.0957	0.3515	0.0688	0.0769	0.2772	0.2337	0.3296	0.4022	0.5313	0.983	0.8984	0.6059	0.7001	0.6368	0.5457	0.2861	0.4246	0.4246
Damaged membrane and damaged acrosome											1	0.88333	0.9	0.88333	-0.0087	-0.58333	0.37455	0.33615	0.57985	0.84037	0.81667	-0.40684	-0.71916	-0.53557	0.48741	0.34503	0.49373	0.5	0.63333*	-0.16667	-0.03333	-0.13333	0.65	0.72892*	0.71197*
												0.0016	0.0009	0.0016	0.9823	0.0992	0.3206	0.3765	0.1017	0.0046	0.0072	0.2772	0.029	0.1373	0.1832	0.3632	0.1768	0.1705	0.0671*	0.6682	0.9322	0.7324	0.0581	0.0259*	0.0314*
VAP												1	0.98333	0.95	0.29593	-0.83333	0.4767	0.48741	0.64708	0.94121	0.91667	-0.25427	-0.49388	-0.61925	0.4706	0.36228	0.49373	0.33333	0.48333	-0.01667	-0.03333	-0.06667	0.73333*	0.61026*	0.62721*
													<.0001	<.0001	0.4394	0.0053	0.1945	0.1832	0.0596	0.0002	0.0005	0.5091	0.1766	0.0753	0.2011	0.338	0.1768	0.3807	0.1875	0.9661	0.9322	0.8647	0.0246*	0.0809*	0.0706*
VSL													1	0.93333	0.31334	-0.81667	0.53629	0.51262	0.72271	0.97482	0.95	-0.20342	-0.49388	-0.69457	0.42018	0.41404	0.49373	0.4	0.55	0	0	-0.03333	0.8*	0.71197*	0.71197*
														0.0002	0.4116	0.0072	0.1366	0.1582	0.0278	<.0001	<.0001	0.5996	0.1766	0.0379	0.2602	0.2679	0.1768	0.2861	0.125	1	1	0.9322	0.0096*	0.0314*	0.0314*
VCL														1	0.29593	-0.73333	0.3405	0.36136	0.73952	0.916	0.91667	-0.15256	-0.45056	-0.70294	0.34455	0.5003	0.42678	0.26667	0.38333	0.05	0.05	0	0.68333*	0.67806*	0.71197*
															0.4394	0.0246	0.3699	0.3393	0.0228	0.0005	0.0005	0.6952	0.2236	0.0347	0.3639	0.1702	0.252	0.4879	0.3085	0.8984	0.8984	1	0.0424*	0.0447*	0.0314*
ALH															1	-0.57446	0.22228	0.12727	0.61441	0.37304	0.39167	0.76133	0.65159	-0.65116	0.079	0.4775	0.38458	-0.43519	-0.29593	0.05222	-0.20889	-0.05222	0.2263	0.24787	0.18591
																0.1057	0.5654	0.7442	0.0783	0.3228	0.2972	0.0172	0.0573	0.0575	0.8399	0.1936	0.3068	0.2417	0.4394	0.8939	0.5896	0.8939	0.5582	0.5202	0.632
BCF																1	-0.70654	-0.66389	-0.67229	-0.84037	-0.83333	0	0.18196	0.69457	-0.43699	-0.15526	-0.35984	0.05	-0.16667	0.01667	0.01667	-0.03333	-0.63333	-0.50855	-0.42379
																	0.0333	0.0512	0.0473	0.0046	0.0053	1	0.6394	0.0379	0.2395	0.69	0.3415	0.8984	0.6682	0.9661	0.9661	0.9322	0.0671	0.1621	0.2557
STR																	1	0.94858	0.48931	0.6052	0.57885	-0.07792	-0.31863	-0.52999	-0.01288	-0.1586	-0.16669	0.28091	0.4086	0.28943	0.45968	0.49373	0.46819	0.4329	0.2684
																		<.0001	0.1813	0.0842	0.1024	0.8421	0.4033	0.1422	0.9738	0.6836	0.6682	0.464	0.2749	0.45	0.2132	0.1768	0.2037	0.2445	0.485
LIN																		1	0.38559	0.56356	0.53783	-0.13676	-0.35825	-0.41773	-0.13983	-0.15658	-0.31646	0.36136	0.38657	0.4538	0.61347	0.61347	0.38657	0.25642	0.13676
																			0.3054	0.1141	0.1353	0.7257	0.3438	0.2632	0.7197	0.6875	0.4067	0.3393	0.3041	0.2198	0.0789	0.0789	0.3041	0.5054	0.7257
TM																			1	0.82627	0.86558	0.36753	-0.04369	-0.99579	0.03814	0.635*	0.27426	0.03361	0.14286	0.14286	0.17648	0.18488	0.6975*	0.85473*	0.78635*
																				0.006	0.0026	0.3305	0.9111	<.0001	0.9224	0.0661*	0.4751	0.9316	0.7139	0.7139	0.6497	0.6339	0.0367*	0.0033*	0.012*
PROG																				1	0.99163	-0.11966	-0.43689	-0.80591	0.31356	0.41753	0.38819	0.31934	0.47901	0.08404	0.10084	0.08404	0.86558*	0.7949*	0.78635*
																					<.0001	0.7591	0.2397	0.0087	0.4113	0.2635	0.3019	0.4022	0.192	0.8298	0.7963	0.8298	0.0026*	0.0105*	0.012*
RAPID																					1	-0.06781	-0.40724	-0.8452	0.29413	0.46579	0.3682	0.25	0.38333	0.06667	0.11667	0.08333	0.86667*	0.81368*	0.79672*
																						0.8624	0.2767	0.0041	0.4423	0.2063	0.3296	0.5165	0.3085	0.8647	0.765	0.8312	0.0025*	0.0076*	0.0102*
MEDIUM																						1	0.85483	-0.40003	-0.37608	0.54394	0.02553	-0.42379	-0.5255	0.16952	0.01695	0.10171	-0.20342	-0.01724	-0.10345
																							0.0033	0.2861	0.3185	0.13	0.948	0.2557	0.1462	0.6628	0.9655	0.7946	0.5996	0.9649	0.7911
SLOW																							1	0	-0.29708	0.18834	-0.0087	-0.63251	-0.65851	0.09531	-0.20795	-0.04332	-0.4159	-0.37895	-0.38776
																								1	0.4376	0.6275	0.9823	0.0675	0.0538	0.8073	0.5913	0.9119	0.2656	0.3145	0.3025
STATIC																								1	-0.02954	-0.58902	-0.2479	0.01674	-0.10879	-0.15063	-0.1841	-0.20921	-0.66946*	-0.83411*	-0.749*
																									0.9399	0.0951	0.5201	0.9659	0.7806	0.6989	0.6354	0.589	0.0486*	0.0052*	0.0202*
Viable fetus																									1	-0.05219	0.81857	-0.17648	0.06723	-0.84037*	-0.78994	-0.81515*	0.28572	0.23078	0.17949
																										0.8939	0.007	0.6497	0.8636	0.0046*	0.0113	0.0074*	0.4561	0.5502	0.644
Implantation sites																										1	0.42444	0.13801	-0.05175	0	-0.05175	-0.15526	0.32778	0.42112	0.43866
																											0.2549	0.7233	0.8948	1	0.8948	0.69	0.3892	0.259	0.2375
Total structures																											1	-0.06695	0.11716	-0.7113*	-0.83683*	-0.83683*	0.35147	0.35748	0.34896
																												0.8641	0.764	0.0317*	0.0049*	0.0049*	0.3537	0.3449	0.3573
Fetal length																												1	0.86667	0.31667	0.38333	0.26667	0.28333	0.20342	0.25427
																													0.0025	0.4064	0.3085	0.4879	0.46	0.5996	0.5091
Fetal weight																													1	0.21667	0.18333	0.18333	0.43333	0.40684	0.45769
																														0.5755	0.6368	0.6368	0.244	0.2772	0.2154
Placental weight																														1	0.83333*	0.91667*	0	-0.08476	0.01695
																															0.0053*	0.0005*	1	0.8284	0.9655
Placental length																															1	0.95*	0	0.0339	0.01695
																																<.0001*	1	0.931	0.9655
Placental area																																1	-0.01667	0.01695	0.01695
																																	0.9661	0.9655	0.9655
Cleavage rate																																		0.79672*	0.84758*
																																		0.0102*	0.0039*
Blastocyst rate																																		1	0.94828*
																																			<.0001*
Embryo development rate																																			1
