# Supplementary material for: Paternal age impairs in vitro embryo and in vivo fetal development in murine
Source: Sci Rep. 2022 Jul 29;12:13031. doi: 10.1038/s41598-022-16469-9 (PMC9338298; doi:10.1038/s41598-022-16469-9)
Supplement: Supplementary file 2 — Supplementary Table S2. [file 41598_2022_16469_MOESM2_ESM.xlsx]

## Sheet: Planilha1
Paternal age impairs in vitro embryo and in vivo fetal development in murine
Larissa Araújo Stábile, Camilla Mota Mendes, Marcelo Demarchi Goissis, Raphaela Gabrielle Brito Sousa, Marcílio Nichi, José Antônio Visintin, Thais Rose dos Santos Hamilton, and Mayra Elena Ortiz D’ Ávila Assumpção
Supplementary Table S2. Correlation table, Pearson correlation coefficient (rho) between the variables of in vitro embryo development, fetal development and sperm evaluation of senile group.
	Intact membrane with oxidative stress	Damaged membrane with oxidative stress	Intact membrane without oxidative stress	Damaged membrane without oxidative stress	High mitochondrial membrane potential	Low mitochondrial membrane potential	Medium mitochondrial membrane potential	Intact membrane and acrosome	Damaged membrane and intact acrosome	Intact membrane and damaged acrosome	Damaged membrane and damaged acrosome	VAP	VSL	VCL	ALH	BCF	STR	LIN	TM	PROG	RAPID	MEDIUM	SLOW	STATIC	Viable fetus	Implantation sites	Total structures	Fetal length	Fetal weight	Placental weight	Placental length	Placental area	Cleavage rate	Blastocyst rate	Embryo development rate
Intact membrane with oxidative stress	1	0.1	-0.6	-0.2	0.8	-0.3	0.1	0.5	-0.6	-0.1	-0.5	-0.5	-0.5	-0.5	-0.1	0.1	-0.1539	-0.46169	-0.0513	-0.2052	-0.1	0	0.15811	0.0513	0.4	-0.52705	0.4	-0.5	-0.1	-0.6	-0.4	-0.3	0.7	0.78262	0.78262
		0.8729	0.2848	0.7471	0.1041	0.6238	0.8729	0.391	0.2848	0.8729	0.391	0.391	0.391	0.391	0.8729	0.8729	0.8048	0.4338	0.9347	0.7406	0.8729	1	0.7995	0.9347	0.5046	0.3615	0.5046	0.391	0.8729	0.2848	0.5046	0.6238	0.1881	0.1176	0.1176
Damaged membrane with oxidative stress		1	-0.3	-0.4	-0.4	-0.5	0.8	-0.1	0	-0.2	0.1	0.2	0.2	0.2	0.2	-0.2	-0.71818	-0.66689	0.1539	0.0513	0.2	0.1	0.26352	-0.1539	0.7	0.63246	0.7	-0.3	-0.8	-0.7	-0.7	-0.9	0.1	-0.33541	-0.33541
			0.6238	0.5046	0.5046	0.391	0.1041	0.8729	1	0.7471	0.8729	0.7471	0.7471	0.7471	0.7471	0.7471	0.1718	0.2189	0.8048	0.9347	0.7471	0.8729	0.6684	0.8048	0.1881	0.2522	0.1881	0.6238	0.1041	0.1881	0.1881	0.0374	0.8729	0.5811	0.5811
Intact membrane without oxidative stress			1	-0.4	-0.6	0.9	-0.7	-0.9	0.8	0.3	0.9	0.3	0.3	0.3	-0.3	0.3	-0.1539	0.0513	-0.46169	-0.1026	-0.3	-0.6	-0.57975	0.46169	0	-0.21082	0	0.3	0.7	0.2	0	0.1	-0.9	-0.33541	-0.33541
				0.5046	0.2848	0.0374	0.1881	0.0374	0.1041	0.6238	0.0374	0.6238	0.6238	0.6238	0.6238	0.6238	0.8048	0.9347	0.4338	0.8696	0.6238	0.2848	0.3056	0.4338	1	0.7336	1	0.6238	0.1881	0.7471	1	0.8729	0.0374	0.5811	0.5811
Damaged membrane without oxidative stress				1	0.2	-0.3	0.1	0.7	-0.6	-0.5	-0.7	-0.4	-0.4	-0.4	-0.1	0.1	0.56429	0.56429	0.1026	-0.1539	-0.1	0.3	0	-0.1026	-0.9	0.15811	-0.9	0.6	-0.1	0.6	0.9	0.7	0.2	-0.22361	-0.22361
					0.7471	0.6238	0.8729	0.1881	0.2848	0.391	0.1881	0.5046	0.5046	0.5046	0.8729	0.8729	0.3217	0.3217	0.8696	0.8048	0.8729	0.6238	1	0.8696	0.0374	0.7995	0.0374	0.2848	0.8729	0.2848	0.0374	0.1881	0.7471	0.7177	0.7177
High mitochondrial membrane potential					1	-0.3	-0.1	0.7	-0.6	0.1	-0.7	-0.4	-0.4	-0.4	0.1	-0.1	0.46169	0.1539	0.2052	0.0513	0.1	0.3	0.31623	-0.2052	-0.1	-0.57975	-0.1	-0.4	0.1	0	0.1	0.3	0.8	0.89443*	0.89443*
						0.6238	0.8729	0.1881	0.2848	0.8729	0.1881	0.5046	0.5046	0.5046	0.8729	0.8729	0.4338	0.8048	0.7406	0.9347	0.8729	0.6238	0.6042	0.7406	0.8729	0.3056	0.8729	0.5046	0.8729	1	0.8729	0.6238	0.1041	0.0405*	0.0405*
Low mitochondrial membrane potential						1	-0.9	-0.7	0.5	0.1	0.7	-0.1	-0.1	-0.1	-0.6	0.6	-0.1539	-0.0513	-0.71818	-0.41039	-0.6	-0.8	-0.79057	0.71818	-0.1	-0.57975	-0.1	0.4	0.9*	0.1	0.1	0.2	-0.8	-0.1118	-0.1118
							0.0374	0.1881	0.391	0.8729	0.1881	0.8729	0.8729	0.8729	0.2848	0.2848	0.8048	0.9347	0.1718	0.4925	0.2848	0.1041	0.1114	0.1718	0.8729	0.3056	0.8729	0.5046	0.0374*	0.8729	0.8729	0.7471	0.1041	0.8579	0.8579
Medium mitochondrial membrane potential							1	0.4	-0.3	-0.2	-0.4	0.2	0.2	0.2	0.5	-0.5	-0.2052	-0.2052	0.56429	0.30779	0.5	0.6	0.63246	-0.56429	0.3	0.79057	0.3	-0.3	-1*	-0.3	-0.3	-0.5	0.5	-0.22361	-0.22361
								0.5046	0.6238	0.7471	0.5046	0.7471	0.7471	0.7471	0.391	0.391	0.7406	0.7406	0.3217	0.6144	0.391	0.2848	0.2522	0.3217	0.6238	0.1114	0.6238	0.6238	<.0001*	0.6238	0.6238	0.391	0.391	0.7177	0.7177
Intact membrane and acrosome								1	-0.9	-0.4	-1	-0.5	-0.5	-0.5	0.1	-0.1	0.41039	0.2052	0.30779	-0.0513	0.1	0.5	0.36893	-0.30779	-0.4	0	-0.4	0	-0.4	0.1	0.4	0.3	0.8	0.33541	0.33541
									0.0374	0.5046	<.0001	0.391	0.391	0.391	0.8729	0.8729	0.4925	0.7406	0.6144	0.9347	0.8729	0.391	0.5411	0.6144	0.5046	1	0.5046	1	0.5046	0.8729	0.5046	0.6238	0.1041	0.5811	0.5811
Damaged membrane and intact acrosome									1	0.7	0.9	0.8	0.8	0.8	0.3	-0.3	-0.0513	0.1539	0.1026	0.46169	0.3	-0.1	0	-0.1026	0.3	0.15811	0.3	-0.2	0.3	0.2	-0.3	-0.1	-0.6	-0.22361	-0.22361
										0.1881	0.0374	0.1041	0.1041	0.1041	0.6238	0.6238	0.9347	0.8048	0.8696	0.4338	0.6238	0.8729	1	0.8696	0.6238	0.7995	0.6238	0.7471	0.6238	0.7471	0.6238	0.8729	0.2848	0.7177	0.7177
Intact membrane and damaged acrosome										1	0.4	0.8	0.8	0.8	0.7	-0.7	0.41039	0.41039	0.56429	0.82078	0.7	0.4	0.52705	-0.56429	0.3	-0.0527	0.3	-0.7	0.2	0.3	-0.3	0.1	0.1	0.44721	0.44721
											0.5046	0.1041	0.1041	0.1041	0.1881	0.1881	0.4925	0.4925	0.3217	0.0886	0.1881	0.5046	0.3615	0.3217	0.6238	0.9329	0.6238	0.1881	0.7471	0.6238	0.6238	0.8729	0.8729	0.4502	0.4502
Damaged membrane and damaged acrosome											1	0.5	0.5	0.5	-0.1	0.1	-0.41039	-0.2052	-0.30779	0.0513	-0.1	-0.5	-0.36893	0.30779	0.4	0	0.4	0	0.4	-0.1	-0.4	-0.3	-0.8	-0.33541	-0.33541
												0.391	0.391	0.391	0.8729	0.8729	0.4925	0.7406	0.6144	0.9347	0.8729	0.391	0.5411	0.6144	0.5046	1	0.5046	1	0.5046	0.8729	0.5046	0.6238	0.1041	0.5811	0.5811
VAP												1	1	1	0.8	-0.8	0.2052	0.35909	0.66689	0.87208	0.8	0.5	0.57975	-0.66689	0.3	0.52705	0.3	-0.5	-0.2	0.3	-0.3	-0.1	-0.1	-0.1118	-0.1118
													<.0001	<.0001	0.1041	0.1041	0.7406	0.5528	0.2189	0.0539	0.1041	0.391	0.3056	0.2189	0.6238	0.3615	0.6238	0.391	0.7471	0.6238	0.6238	0.8729	0.8729	0.8579	0.8579
VSL													1	1	0.8	-0.8	0.2052	0.35909	0.66689	0.87208	0.8	0.5	0.57975	-0.66689	0.3	0.52705	0.3	-0.5	-0.2	0.3	-0.3	-0.1	-0.1	-0.1118	-0.1118
														<.0001	0.1041	0.1041	0.7406	0.5528	0.2189	0.0539	0.1041	0.391	0.3056	0.2189	0.6238	0.3615	0.6238	0.391	0.7471	0.6238	0.6238	0.8729	0.8729	0.8579	0.8579
VCL														1	0.8	-0.8	0.2052	0.35909	0.66689	0.87208	0.8	0.5	0.57975	-0.66689	0.3	0.52705	0.3	-0.5	-0.2	0.3	-0.3	-0.1	-0.1	-0.1118	-0.1118
															0.1041	0.1041	0.7406	0.5528	0.2189	0.0539	0.1041	0.391	0.3056	0.2189	0.6238	0.3615	0.6238	0.391	0.7471	0.6238	0.6238	0.8729	0.8729	0.8579	0.8579
ALH															1	-1	0.46169	0.46169	0.97468	0.97468	1	0.9	0.94868	-0.97468	0.2	0.52705	0.2	-0.7	-0.5	0.3	-0.2	0	0.5	0.22361	0.22361
																<.0001	0.4338	0.4338	0.0048	0.0048	<.0001	0.0374	0.0138	0.0048	0.7471	0.3615	0.7471	0.1881	0.391	0.6238	0.7471	1	0.391	0.7177	0.7177
BCF																1	-0.46169	-0.46169	-0.97468	-0.97468	-1	-0.9	-0.94868	0.97468	-0.2	-0.52705	-0.2	0.7	0.5	-0.3	0.2	0	-0.5	-0.22361	-0.22361
																	0.4338	0.4338	0.0048	0.0048	<.0001	0.0374	0.0138	0.0048	0.7471	0.3615	0.7471	0.1881	0.391	0.6238	0.7471	1	0.391	0.7177	0.7177
STR																	1	0.94737	0.55263	0.52632	0.46169	0.61559	0.43259	-0.55263	-0.66689	-0.08111	-0.66689	-0.0513	0.2052	0.87208	0.66689	0.87208	0.35909	0.34412	0.34412
																		0.0144	0.334	0.3622	0.4338	0.269	0.4669	0.334	0.2189	0.8968	0.2189	0.9347	0.7406	0.0539	0.2189	0.0539	0.5528	0.5707	0.5707
LIN																		1	0.52632	0.55263	0.46169	0.56429	0.35148	-0.52632	-0.71818	0.10815	-0.71818	0.1026	0.2052	0.97468	0.71818	0.87208	0.1026	0.05735	0.05735
																			0.3622	0.334	0.4338	0.3217	0.5619	0.3622	0.1718	0.8626	0.1718	0.8696	0.7406	0.0048	0.1718	0.0539	0.8696	0.927	0.927
TM																			1	0.92105	0.97468	0.97468	0.97333	-1	0.0513	0.54074	0.0513	-0.61559	-0.56429	0.35909	-0.0513	0.1026	0.61559	0.22942	0.22942
																				0.0263	0.0048	0.0048	0.0052	<.0001	0.9347	0.3467	0.9347	0.269	0.3217	0.5528	0.9347	0.8696	0.269	0.7105	0.7105
PROG																				1	0.97468	0.82078	0.86518	-0.92105	0.1539	0.43259	0.1539	-0.66689	-0.30779	0.41039	-0.1539	0.1026	0.35909	0.22942	0.22942
																					0.0048	0.0886	0.0582	0.0263	0.8048	0.4669	0.8048	0.2189	0.6144	0.4925	0.8048	0.8696	0.5528	0.7105	0.7105
RAPID																					1	0.9	0.94868	-0.97468	0.2	0.52705	0.2	-0.7	-0.5	0.3	-0.2	0	0.5	0.22361	0.22361
																						0.0374	0.0138	0.0048	0.7471	0.3615	0.7471	0.1881	0.391	0.6238	0.7471	1	0.391	0.7177	0.7177
MEDIUM																						1	0.94868	-0.97468	-0.1	0.52705	-0.1	-0.5	-0.6	0.4	0.1	0.2	0.7	0.22361	0.22361
																							0.0138	0.0048	0.8729	0.3615	0.8729	0.391	0.2848	0.5046	0.8729	0.7471	0.1881	0.7177	0.7177
SLOW																							1	-0.97333	0.21082	0.47222	0.21082	-0.73786	-0.63246	0.15811	-0.21082	-0.0527	0.73786	0.35355	0.35355
																								0.0052	0.7336	0.4219	0.7336	0.1546	0.2522	0.7995	0.7336	0.9329	0.1546	0.5594	0.5594
STATIC																								1	-0.0513	-0.54074	-0.0513	0.61559	0.56429	-0.35909	0.0513	-0.1026	-0.61559	-0.22942	-0.22942
																									0.9347	0.3467	0.9347	0.269	0.3217	0.5528	0.9347	0.8696	0.269	0.7105	0.7105
Viable fetus																									1	0.0527	1	-0.7	-0.3	-0.8	-1	-0.9	0.1	0.22361	0.22361
																										0.9329	<.0001	0.1881	0.6238	0.1041	<.0001	0.0374	0.8729	0.7177	0.7177
Implantation sites																										1	0.0527	0	-0.79057	0.10541	-0.0527	-0.26352	0	-0.64818	-0.64818
																											0.9329	1	0.1114	0.866	0.9329	0.6684	1	0.2368	0.2368
Total structures																											1	-0.7	-0.3	-0.8	-1	-0.9	0.1	0.22361	0.22361
																												0.1881	0.6238	0.1041	<.0001	0.0374	0.8729	0.7177	0.7177
Fetal length																												1	0.3	0.3	0.7	0.4	-0.6	-0.67082	-0.67082
																													0.6238	0.6238	0.1881	0.5046	0.2848	0.2152	0.2152
Fetal weight																													1	0.3	0.3	0.5	-0.5	0.22361	0.22361
																														0.6238	0.6238	0.391	0.391	0.7177	0.7177
Placental weight																														1	0.8	0.9	-0.1	-0.1118	-0.1118
																															0.1041	0.0374	0.8729	0.8579	0.8579
Placental length																															1	0.9	-0.1	-0.22361	-0.22361
																																0.0374	0.8729	0.7177	0.7177
Placental area																																1	0	0.1118	0.1118
																																	1	0.8579	0.8579
Cleavage rate																																	1	0.67082	0.67082
																																		0.2152	0.2152
Blastocyst rate																																		1	1
																																			<.0001
Embryo development rate																																			1
